# Supplementary material for: Novel antiemetic effect of naldemedine in patients initiating opioids for cancer pain: a secondary analysis of a randomized clinical trial
Source: Oncologist. 2026 Feb 18;31(4):oyag047. doi: 10.1093/oncolo/oyag047 (PMC12984443; doi:10.1093/oncolo/oyag047)
Supplement: oyag047_Supplementary_Data [file oyag047_supplementary_data.xlsx]

## Sheet: Table 1
Supplemental Table S1. OR and 95% CI of naldemedine for nausea and vomiting within the first three days of opioid initiation.
			Univariate						Multivariate
			OR	95% CI			p		OR	95% CI			p
	Naldemedine
		Naldemedine	6.98	2.75	-	17.75	<0.001		8.79	3.01	-	25.7	<0.001
		Placebo	Ref						Ref
	Age (years)		1.01	0.97	-	1.05	0.68		1.01	0.96	-	1.05	0.809
	Sex
		Female	0.19	0.07	-	0.5	0.001		0.2	0.07	-	0.6	0.004
		Male	Ref						Ref
	Cancer type
		Gastrointestinal	1.95	0.63	-	6.01	0.245		2.47	0.62	-	9.9	0.202
		Other	Ref						Ref
	BFI at baseline
		<28.8	Ref						Ref
		≥28.8	1.26	0.49	-	3.24	0.635		0.94	0.3	-	2.98	0.92
	QLQ-C15-PAL nausea/vomiting at baseline
		Not at all/unknown	Ref						Ref
		Little/quite a bit/very much	1	0.37	-	2.74	1		2.02	0.58	-	7.05	0.272
Abbreviations: BFI, Bowel Function Index; CI, confidence interval; EORTC QLQ-C15-PAL, European Organization for Research and Treatment of Cancer Quality of Life Questionnaire Core 15 Palliative Care; OR, odds ratio.
